# Supplementary material for: Integrative Spatial Proteomics and Single-Cell RNA Sequencing Unveil Molecular Complexity in Rheumatoid Arthritis for Novel Therapeutic Targeting
Source: Proteomes. 2025 May 22;13(2):17. doi: 10.3390/proteomes13020017 (PMC12196869; doi:10.3390/proteomes13020017)
Supplement: Supplementary file 1 [file proteomes-13-00017-s001.zip]

Archive with 2 entries (2 files):
- Supplementary Tables.xlsx
- Supplemetary figures 20250514.pdf
