# Supplementary material for: Integrative Spatial Proteomics and Single-Cell RNA Sequencing Unveil Molecular Complexity in Rheumatoid Arthritis for Novel Therapeutic Targeting
Source: Proteomes. 2025 May 22;13(2):17. doi: 10.3390/proteomes13020017 (PMC12196869; doi:10.3390/proteomes13020017)
Supplement: Supplementary file 1 [file proteomes-13-00017-s001.zip › Supplementary Tables.xlsx]

## Sheet: Supplementary Table 1
Antibody, Clone	Species	Vendor, Catalog number	Working concentration, Incubation
Podoplanin, D2-40	Mouse	BioLegend, 916606	2.0 ug/ml, 15 min
CD90/Thy1, EPR3132	Rabbit	Abcam, ab92574	0.4 ug/ml, 15 min
CD68, SP251	Rabbit	Abcam, ab192847	0.8 ug/ml, 15 min
CD19, BT51E	Mouse	Leica, PA0843	0.4 ug/ml, 15 min
CD3, SP7	Rabbit	ThermoScientific, RM-9107	~0.53 ug/ml (1:300), 15 min
CD248/TEM1, B1/35	Mouse	BD Pharmingen, 564993	0.06 ug/ml, 15 min
FAP, EPR20021	Rabbit	Abcam, ab207178	7.0 ug/ml

## Sheet: Supplementary Table 2
Proteomics Sample ID	SN#/CT#/TI#	Sample ID	Disease	Tissue description	ROI Area mm2	Peptide (ug/ul)	Injection volume (uL)	Peptide yield (ug)
P1-L	CT504	S1	NH1	SL	2.2	0.15	2	2.55
P1-S	CT504	S2	NH1	SSL	2.3	0.16	1.875	2.72
P2-L	CT502	S3	NH2	SL	1.3	0.15	2	2.55
P2-S	CT502	S4	NH2	SSL	2.5	0.12	2.5	2.04
P3-L	CT19060	S5	NH3	SL	1	0.14	2.14286	2.38
P3-S	CT19060	S6	NH3	SSL	3.7	0.12	2.5	2.04
P4-L	CT513	S7	RA4	SL	2.1	0.3	1	5.1
P4-S	CT513	S8	RA4	Fibrous SSL	2	0.26	1.15385	4.42
P4-I	CT513	S9	RA4	Immune SSL	2.4	0.29	1.03448	4.93
P5-L	CT514	S10	RA5	SL	2.1	0.24	1.25	4.08
P5-S	CT514	S11	RA5	Fibrous SSL	2.4	0.25	1.2	4.25
P5-I	CT514	S12	RA5	Immune SSL	0.2	0.21	1.42857	3.57
P6-L	CT19060	S13	RA6	SL	2.4	0.29	1.03448	4.93
P6-S	CT19060	S14	RA6	Fibrous SSL	2.9	0.32	1	5.44
P6-I	CT19060	S15	RA6	Immune SSL	1	0.23	1.30435	3.91
P7-L	CT510	S16	RA1	SL	1.4	0.17	1.76471	2.89
P7-S	CT510	S17	RA1	Fibrous SSL	2.8	0.23	1.30435	3.91
P8-L	CT511	S18	RA2	SL	2.9	0.22	1.36364	3.74
P8-S	CT511	S19	RA2	Fibrous SSL	2.5	0.23	1.30435	3.91
P9-L	CT21045	S20	RA3	SL	2.4	0.27	1.11111	4.59
P9-S	CT21045	S21	RA3	Fibrous SSL	4.7	0.18	1.66667	3.06
P9-I	CT21045	S22	RA3	Immune SSL	2.4	0.26	1.15385	4.42

## Sheet: Supplementary Table 3
NH lining	NH sublining	RA lining	RA fibrous sublining	RA immune sublining
PIK3CD	UBA6	ESYT2	IGHV3-49	VWA8
EML1	C5orf51	SHTN1	RASA4B	MYO1G
HTATSF1	SMCHD1	ILVBL	SNAP23	KIF2A
FLNB	NACA	NBAS	HIP1	SUPT5H
CBR3	DDX39A	AGPS	PPP1R12A	PDHX
SUN1	PSMD14	PDLIM1	ARPC1B	RTCA
CDS2	PES1	ACOT7	BCAT2	HMGN4
CYB5R3	HSPB6	MYO1F	DDAH2	NOP56
SOD1	MYL12B	LGALS9	F13A1	ARID1A
SERPINA3	KIAA0391	STXBP3	C1R	PSMA7
COL2A1	ARPC2	AP3B1	IGHG2	PFAS
COL3A1	PFDN6	NDUFS8	C1QB	SCAMP2
COL4A1	LAMA5	PSMD9	C1QC	ACOX3
LMNA	CLIC2	PGRMC1	THY1	EIF3D
IGLV7-43	CYB5B	IPO5	CFI	EEF1E1
H1F0	PHGDH	LST1	CTSG	WIPF1
PRSS1	SEPT4	GOLIM4	CFH	NUDT21
PFKM	PSMD3	PLOD2	PDGFRB	IDH3B
COL4A2	FIBP	STK25	C1S	DHX16
BCKDHA	SGCE	VWA5A	IGLC2	GMFG
ALOX5AP	STRN	DDX3X	RALB	PRPSAP2
RAB4A	MAN1A2	RNASET2	SPTB	SMARCA5
COX5A	OGA	PPP6C	ACTN1	DPM1
COL5A1	SNX2	MAN2B1	PLS3	WDR1
TNXB	CILP	AP3D1	PRKCSH	NDUFS7
PSMA3	IDH1	STX16	ACYP2	LRCH4
GPX4	SNCG	CDIPT	CD44_prot	MYCBP2
COL18A1	CIAO1	TPP1	ANK1	SNRNP200
RPL35	SORBS2	SCAMP3	YBX3	TIPRL
COMP	PLPBP	MGST3	ORM2	SLC25A12
MECP2	LETM1	UBE2L6	ITIH2	EIF3G
SUCLG1	LSM8	UQCRQ	CSRP1	AP1G2
RAD23A	ALDH1A1	VPS26C	MARCKS	GLRX3
CDH13	F2	SEC16A	DCTD	MTA2
TMEM33	CFD	PLXNB2	CTNNA1	UFL1
LSM3	F12	U2SURP	ADD1	PCF11
COL16A1	MT-ATP6	CHUK	AKR1C3	GLS
PPP3CA	IGHG3	FYB1	CDKN2C	NDUFB6
MFAP5	IGHD	NPC1	ALDH7A1	CELF2
HDAC1	COL1A1	ARPC3	SERPINH1	TNFAIP8
ITGA7	CRYAB	RER1	DUSP3	AHSA1
CIRBP	APOC3	HDAC3	TPM4	SEC24A
NID2	AMBP	IPO8	FLI1	PTBP3
ELAVL1	ALB	STX7	PLCB3	EML2
ADIRF	DBP	SLC16A3	PTK2	PEX11B
CYBRD1	TF	YKT6	COL14A1	ACTL6A
COLEC12	HPX	PRPF4	STRN3	HLA-DQB1
PPM1L	SERPING1	DYNC1LI2	MYO9B	CD74
HP1BP3	ALPL	PAPSS1	NAE1	GNAI2
STEAP4	EIF2S1	B4GALT5	BLMH	ISG15
CCDC80	C2	EIF4G3	SEPT2	PRKCB
SLC44A2	APOA4	TGOLN2	PCOLCE	TPM3
NRM	PYGL	GSTZ1	RCN1	PGK2
LEMD2	HEXA	AP1G1	TRIP10	EPRS
SGCD	CAPN1	ENSA	HIKESHI	HNRNPC
TFG	DCN	SLC25A20	SLC27A1	ANXA6
QKI	TPM2	NARS	TMEM173	ASNS
PSMB7	SOD3	NRDC	C17orf49	PTPRC
SLC29A1	PDHA1	CALU	CNPY4	SNRNP70
TPPP3	NFIC	AHCYL1	HSD17B11	GNAI3
SLIRP	SERPINF2	TYROBP	ABHD11	RPSA
ARHGAP35	TPM1	RAD21	FAM45A	HNRNPA1
EHD2	C4B	PIP5K1C	SLC44A1	SNRPA1
LAMTOR3	TROVE2	KIF1B	LPP	PARP1
CFL2	RRAS	KDM1A	EXOSC8	ALDOC
EXOC6B	C7	SNX3	CCDC124	ARAF
TLN2	CLU	PLOD3	KCTD12	DLAT
LIMS1	LAMC1	TLR2	TMX3	PRKAR1A
	TOP1	SELENOF	TBCB	EPB41
	COL6A1	PLIN3	TSG101	PDHB
	COL6A2	UGDH	UACA	UBL4A
	COL6A3	LPXN	CPVL	PABPC1
	IMPDH2	EIF1B	WNK1	HARS
	ITGA4	USO1	ARMC1	XRCC5
	C6	CCDC22	RBM22	EEF2
	HLA-E	CPNE3	ANAPC4	PDIA4
	NID1	DNAJC13	AKAP2	GYS1
	FABP4	CNOT3	CXCL12	HCLS1
	NME1	RTN2	MFAP2	HSP90B1
	COX7C	NDUFS2	PCDH1	SNRPB
	DDX5	ATP6V1G1	SRR	HNRNPL
	LBP	MPDU1	PLSCR3	DARS
	RXRA	CS		EZR
	ITIH1	SEC22B		UCHL3
	OGN	TACC1		VAV1
	CDK11B	VPS26A		RPA2
	FLNA	PRKRA		POR
	BGN	RPS6KA4		PLCG2
	GPX3	ZMPSTE24		HSPA6
	NME2	ARL6IP5		HMGA1
	ENPP1	FLOT1		GOT1
	PPIB	TRIO		UBTF
	EIF4B	B3GAT3		PRKACA
	MYL9	GFPT2		TCP1
	MCM3	SEC24D		PTPN1
	AZGP1	TMEM63A		SON
	PSMA2	FRYL		RCC1
	MAPK3	AP2A2		SDC1
	CAD	NDUFB8		POLR2E
	PSMB5	RTN3		M6PR
	LAP3	SNX4		LMNB1
	TKT	GOSR1		ITGAL
	SERPINA4	VAPB		PAICS
	PPP2R1A	PAPSS2		HNRNPA2B1
	SERPINB1	ATG7		PRKACB
	AKT1	IPO7		TCEA1
	AKT2	PSMG1		SFPQ
	ACSL1	SGPL1		RPS3
	MCM4	SEC24B		JAK1
	FBN1	SFT2D2		DGKA
	MYH11	ACSL3		DTYMK
	GGT5	AP2A1		EEF1B2
	SERPINF1	BAG2		GRK2
	MPV17	MLYCD		PSMA4
	EIF2D	AIFM1		DDX6
	BUD31	BPNT1		DNMT1
	MCAM	NDUFB10		RPL13
	BTD	LDHA		PTBP1
	MAP1B	MT-CO1		TARS
	ME1	MT-CO2		APEX1
	GCLC	MT-CO3		PSMB8
	PRRC2A	PNP		PSMB9
	PXN	AK1		CD38
	DNASE1L1	ASS1		PTPN6
	RBM25	KRAS		RPL12
	NDUFV1	HLA-B		HMOX2
	GDI2	HLA-DQA1		ADSS
	VASP	FGB		CORO1A
	BCAM	FGG		HNRNPH1
	ANXA11	FN1		ICAM3
	PLCD1	FTH1		LSP1
	PSMD7	MT-ND2		SHMT2
	RPS6KA3	GBA		MPI
	LUM	FUCA1		PHB
	PRELP	ANXA1		AGL
	CNN1	HLA-A		PPM1A
	PGD	HSPB1		PSMC2
	KPNA1	CYBB		RPL4
	ARHGDIA	ITGB2		SRP14
	YARS	S100A8		RBMX
	RAD23B	MPO		ANP32A
	LAMB2	ICAM1		PSMB10
	ITGA1	FABP3		ETV6
	DSTN	ATP5F1B		CSK
	RAB8A	S100A9		TMPO
	COPS2	EIF4E		MTREX
	UFM1	GPI		WAS
	PPP1CA	ITGAV		MATR3
	PSMC5	P4HB		RANGAP1
	RAB1A	CTSD		NOP2
	ACTG2	ANXA2		RPL21
	ACTA1	TUBB		RPS5
	BASP1	PSAP		RPS10
	MRPS9	CTSL		CAPZB
	FBLN2	PFN1		RPL29
	CYCS	HSP90AA1		PIP4K2A
	CDK6	SLC3A2		GCLM
	FABP5	GUSB		PSMD8
	CAP1	HSP90AB1		CCT5
	TAGLN	SRPRA		RPL34
	CYP27A1	ELANE		LMAN1
	PSME1	PLEK		NASP
	DPT	CD14_prot		TUFM
	FCHO2	HCK		PSMB3
	NEXN	FCGR3A		PSMB2
	TFCP2	ITGA5		HINT1
	KCNH2	RPS17		NUP153
	NFIA	ACAA1		RASSF2
	FLII	SNRPC		LRBA
	PPFIA1	FBP1		CCT8
	STX5	CLTA		CCT4
	TTLL12	CLTB		DAP3
	PSMD6	ANXA4		STAT5B
	EFTUD2	HMOX1		HNRNPM
	KARS	IFIT2		ARHGDIB
	MYLK	IFIT1		HNRNPF
	MAPK14	ALOX5		IST1
	DBN1	LTA4H		USP14
	AOC3	FDX1		ALDH18A1
	ATP6V1F	GAA		ADPRH
	AAK1	CTSA		PSMD4
	IAH1	HSPA5		MFAP1
	RAB6D	ACP2		MANF
	TOR2A	ITGAM		CORO7
	SLC27A3	LAMP1		GNG2
	C9orf64	G6PD		PRPS1
	PDE12	PC		PSMA6
	CC2D1A	IGF2R		ACTR3
	RAB11FIP1	SLC25A6		ACTR2
	THAP5	FCGR2A		RPL15
	ITIH5	SRC		COPZ1
	HOOK3	PEPD		NUTF2
	PHYKPL	COX4I1		HNRNPK
	VKORC1L1	LAMP2		RPS13
	CLYBL	RNH1		SNRPD1
	KREMEN2	CYBA		ETF1
	WDR36	P4HA1		RPS4X
	LRRC8C	TPT1		PPP2CB
	UTP15	LCP1		RPL23A
	GEMIN5	FDPS		RPS6
	FLYWCH2	CPM		HIST1H4B
	PDLIM2	COX7A2		RPS24
	USP47	AKR1A1		TRA2B
	ZFR	NCF1		RPS21
	HSPA12B	PKM		CCT2
	IPO9	IDE		PRKDC
	MYADM	MMP9		SARNP
	PSMD1	ANPEP		RPL19
	PFDN5	RAC2		ARHGAP4
	NUP88	ARSA		CDK5
	HNRNPAB	GLB1		SORD
	NAP1L4	NCK1		HNRNPU
	NAPG	ATP2A2		SET
	VPS25	STMN1		NAAA
	ERP44	ENG		RPL18A
	ESYT1	ERCC2		MAP2K1
	FUCA2	ITGB5		FKBP4
	NPL	ARF4		LMNB2
	ASPN	ATP5PF		TAP1
	FRMD8	VCAM1		TAP2
	FTO	HK1		RELA
	TINAGL1	NCF2		TLE3
	XRN2	TYMP		GLO1
	RAB1B	ATP2B1		PTPN11
	VPS11	HLA-DPA1		GFPT1
	RAB3GAP2	ANXA7		SRSF1
	UNC45A	AZU1		SRSF4
	PIGU	BTF3		DHX9
	TBC1D17	RAB5A		SSRP1
	SLC38A10	RAB6A		NSUN2
	ISYNA1	MX1		NCBP1
	EXOSC5	ATP6V1B2		CPSF1
	XPNPEP1	ATP6V1C1		SCRN1
	BIRC6	MSR1		AIMP1
	PDLIM7	SCP2		PPP1R8
	MRPL17	FDXR		TARDBP
	LANCL2	CBL		PRDX4
	TMEM30A	FECH		SRSF9
	ARGLU1	PTGS1		SRSF6
	MRPL39	ME2		TRIM28
	ITSN2	WARS		PABPC4
	MED11	PTPRE		ATM
	DIP2B	CFL1		UBE2V1
	ATXN10	CPT2		MRPL49
	SUSD2	COX7B		SF3B2
	TBK1	RPS12		NFATC2
	IL17B	DNAJB1		MTM1
	ENOPH1	ATP5F1A		STIM1
	ANAPC5	CTSS		TRA2A
	PYCARD	PSMA1		CUL3
	UBQLN1	S100A4		TSTA3
	DICER1	MGAT1		BYSL
	SUGT1	VARS		IL16
	DHRS7	EEF1G		COTL1
	CRYBG1	CALR		RBM39
	RIPK3	MAP4		IRF3
	DYNC1LI1	CANX		RFTN1
	WASF2	HLA-DMB		LBR
	SEC23IP	PSMB4		CASP8
	ADH1B	ABCD3		LASP1
	ADH1C	TPP2		NOLC1
	MAMDC2	CASP1		GAPVD1
	MAP1LC3B2	PML		SPCS2
	ATRN	EEF1D		ACAP1
	EFEMP2	OAS2		ARHGEF6
	IGLV3-25	ALDH4A1		ACAP2
	IGHV2-5	ERP29		PAFAH1B3
	PON1	PDIA3		PTPA
	SMOC1	FCER1G		RBBP5
		LRPAP1		SF3B3
		TSPO		SAFB
		CLIP1		SEC23B
		POLR2B		TRADD
		SDHA		SLC1A5
		TIA1		SEPT7
		APOBEC3A		MRPL23
		S100A11		IFI16
		CCR1		EML3
		SLC8A1		ACSF3
		KIF5B		PDCD4
		ABCD1		ALG10
		MCM7		PPP6R3
		SERPINB6		DOCK11
		SPR		RRP12
		IDUA		EXOSC6
		MYH9		RBM26
		COPB2		HIST2H3PS2
		SOAT1		RNF213
		BSG		INTS3
		AHR		VIRMA
		ATP6V1E1		CIAPIN1
		ARR3		PPP4R3A
		PPP1CC		PPP1R18
		POLR2I		ARHGAP27
		HPCAL1		SND1
		TAGLN2		DHX30
		COIL		DOK3
		GGCX		ZC3HAV1
		ATP6V1A		WAPL
		HSPA9		ARHGAP30
		FEN1		NOP9
		CUX1		FERMT3
		CAPG		ALYREF
		TXLNA		DOLPP1
		NNMT		RAB43
		ARL1		RASAL3
		STAT3		CRLF3
		RFC3		CHERP
		HADHA		RAVER1
		MNDA		SRRM1
		UBA7		TRIM22
		IARS		ALDH16A1
		STAT1		ABI1
		STAT5A		NUP93
		ARHGAP25		TOMM5
		CASP3		CPSF7
		LRPPRC		ANKRD44
		HTT		TXNDC5
		CRAT		MTMR14
		GPD2		NAXE
		PTPN9		DOCK8
		NAMPT		EXOC6
		PSMC4		TBC1D15
		MAP2K4		STT3B
		ATRX		NEK9
		NSF		MICAL1
		PLA2G4A		NUP210
		CAPZA2		MZB1
		ALDH1A3		BRK1
		QARS		STAG1
		UQCRFS1		GIMAP1
		PREP		NELFB
		ARCN1		PSPC1
		LSS		BRI3BP
		PTDSS1		IRGQ
		IDH2		H1FX
		CCT3		ELMO1
		ARRB1		HSPH1
		PCYT1A		DOCK2
		ACADVL		MYO18A
		VPS41		GCN1
		TMED10		INPP5D
		NUMB		DDX17
		GSK3A		ARHGEF1
		CAMP		RAB8B
		HNMT		GCDH
		IDH3A		ARHGEF2
		CRIP1		ATP2A3
		CPT1A		FUBP1
		SERPINB8		MOB3A
		SERPINB9		PPCDC
		ST13		ISOC1
		METAP2		HVCN1
		PPT1		KTI12
		RAB5C		DAZAP1
		GALK1		SAAL1
		SSR4		CCDC51
		BCAP31		CYFIP2
		TPMT		OTUB1
		RENBP		PGM2
		ALDH3A2		ERO1A
		HSD17B4		NARS2
		NDUFA8		VCPIP1
		AGFG1		CLPTM1L
		STAT2		YTHDC1
		VAV2		RBM14
		HK3		RBM15
		CAPZA1		SEC62
		BLVRA		EBNA1BP2
		ARFIP1		ARPC5L
		NUBP1		TRIR
		ACLY		GRWD1
		MVD		TXNDC17
		COPB1		PAAF1
		COPA		ARHGAP9
		AP2S1		WDR18
		SEC24C		TMEM109
		CLNS1A		TMUB1
		NAPA		TARS2
		AIF1		SF3B5
		NCKAP1L		CHMP4A
		CASP6		SEC11C
		SEC13		UBL5
		FCGRT		LHPP
		BID		LMAN2L
		ATP5MF		PNN
		EIF6		NELFA
		ANTXR2		DEF6
		EIF3E		NOL6
		GMFB		LDAH
		RAB10		SFXN1
		RAB14		ELP3
		ACTR1A		FN3KRP
		RAP2B		NCOA5
		PSME3		SDF2L1
		ATP6V0D1		PREB
		LYZ		ATP13A1
		B2M		OSGEP
		AP1S1		SH3GLB2
		FKBP1A		RBM12
		GRB2		DDX19A
		AP2B1		GIMAP4
		GNG5		PANK4
		YBX1		DDX18
		UBE2L3		SLTM
		TUBA4A		HPF1
		GSTO1		SMPD4
		NUCB2		THUMPD1
		MRPS15		QPCTL
		RHOG		NSMCE4A
		SRSF3		DPP3
		DAB2		TERF2IP
		PITPNA		MAT2B
		SLC25A3		CNOT2
		HDLBP		GMIP
		CLTC		RCC2
		FKBP3		DPM3
		IFITM3		EIF3K
		OGDH		SEL1L
		PLOD1		BIN2
		NUCB1		MALT1
		SLC25A11		SWAP70
		TNFAIP2		SRP68
		EIF4G1		EVL
		UBE3A		EIF2B4
		SRSF11		XPO7
		RNASEL		CDC23
		BTK		RALY
		GABPA		MCTS1
		CKAP4		PRPF19
		TCHH		FAF1
		BAX		NSFL1C
		KLC1		PPP6R1
		LRP1		SRRM2
		GOLGA2		SMC3
		LGALS3BP		EIF3L
		VAC14		WDR37
		APOBR		GSTK1
		HSPA14		TMA7
		MGAT2		AMDHD2
		AP1B1		UBE2J1
		BST2		STRAP
		PMPCA		SH3BP1
		WASHC5		GPSM3
		TWF1		HYOU1
		ASPH		RBM8A
		STX4		F11R
		DPYD		ALG5
		FAP		SAR1B
		EPS8		IKBKG
		ABR		CAND2
		STK4		PTPRF
		COASY		FNDC3A
		LCP2
		HNRNPA0
		AIMP2
		PSMD2
		PPP2R5C
		DYNC1I2
		TCIRG1
		PICALM
		MTX1
		ASAH1
		DCTN2
		IQGAP2
		SNX1
		MOGS
		TUBB2A
		SEPT6
		UBAP2L
		MLEC
		DCTN1
		DYNC1H1
		CTTN
		PTK2B
		ITPR2
		TRIP12
		CLINT1
		USP10
		MESD
		GANAB
		COG2
		MVP
		NAA25
		EMC2
		SART3
		SNX17
		RAB3GAP1
		WDR43
		EEA1
		NCF4
		PDIA6
		PLEC
		NOMO1
		RABEP1
		PCBP1
		ELOC
		RHEB
		UBE3C
		SEC23A
		SKIV2L
		MAPRE2
		TRIP11
		MED1
		MAPRE1
		NSDHL
		STXBP2
		VAMP3
		ZYX
		ADRM1
		UAP1
		PKN1
		SYPL1
		BAK1
		CYP1B1
		KYNU
		TST
		NDUFA9
		PCK2
		INF2
		ARHGAP31
		WASHC4
		SMU1
		AP5B1
		P3H1
		MAP7D1
		UAP1L1
		SLC25A35
		LSM12
		TIMM50
		PARP14
		VPS26B
		AGK
		WDR81
		HERC4
		KIAA2026
		WDR44
		TOR1AIP1
		SAMD9
		SPECC1
		CEP170
		FKBP15
		UBR4
		CPTP
		THEMIS2
		VPS53
		HACD4
		ECPAS
		DENND4C
		WASHC2A
		STEAP3
		ZFYVE26
		HEATR6
		NADSYN1
		DHRS7B
		RHBDD2
		SLC25A24
		EDC4
		SCYL2
		PLBD1
		PDXDC1
		TTC37
		NCEH1
		SARM1
		TMEM205
		PLXDC2
		HSDL2
		SYNE3
		DPY19L3
		WDFY4
		TMTC3
		VPS13C
		RAPH1
		UNC13D
		IKBIP
		RPS27L
		EIF3M
		RRAGA
		CYFIP1
		LPCAT2
		TAOK1
		CHMP1B
		RRM2B
		DYM
		TRAPPC11
		DGLUCY
		MAVS
		DHX29
		HEATR3
		APBB1IP
		FGD2
		YTHDF3
		TMED4
		DPP9
		SETD3
		TLK2
		KTN1
		NLRX1
		CD163_prot
		RETREG3
		COMMD7
		PARG
		NIT1
		STX12
		ERC1
		APOBEC3F
		PLD3
		LACC1
		WDFY1
		DNAJC10
		RHOT2
		RHOT1
		PARP9
		PNPLA6
		IFT20
		ANKRD13A
		RPTOR
		TMEM123
		STK11IP
		INTS1
		ARMC10
		ABHD12
		SLC35F6
		SLC43A2
		EHBP1L1
		LILRB2
		ZADH2
		MMGT1
		SMIM20
		CISD2
		CSGALNACT2
		ARL6IP6
		ARFGAP1
		EMC1
		ENAH
		GATD1
		GOLM1
		COLGALT1
		SUMF2
		SCCPDH
		DAGLB
		MROH1
		NPEPL1
		MCU
		PIK3C3
		APPL2
		VPS37A
		MOSPD2
		PLBD2
		GIMAP7
		TMEM167A
		RDH11
		HM13
		PREX1
		URGCP
		DTX3L
		DMXL2
		SNX29
		IPO4
		NOC3L
		SCFD2
		ZC3H15
		TBC1D22A
		UBLCP1
		ATXN2L
		SELENOM
		PIEZO1
		GBF1
		NCSTN
		TM9SF4
		FIG4
		UBXN4
		LPGAT1
		LARP4B
		ARHGAP45
		ALG3
		RABGGTA
		SYMPK
		GGH
		HAS1
		OSTF1
		GLG1
		COPS5
		TNPO1
		EMG1
		USP9X
		ATP6V0A1
		MYDGF
		NCLN
		TMBIM1
		ERGIC1
		FAM162A
		CCDC47
		EXOC4
		LRRC59
		VPS33A
		FKBP10
		ISG20
		ARL8A
		OTULIN
		SGK3
		ACSF2
		FAF2
		AP2M1
		TUBGCP3
		RCN3
		GNPNAT1
		MRPL53
		DTNBP1
		CERS2
		SDSL
		PDLIM5
		FUBP3
		COG3
		CDK5RAP3
		VPS39
		BTF3L4
		RNF170
		EXOC2
		CNDP2
		SNX27
		TRIM47
		CARD19
		PRRC1
		MBOAT7
		DOCK7
		AGAP3
		ARAP1
		MIA2
		INPP4A
		VPS35
		PURB
		GFM1
		IL4I1
		CYP2S1
		OSBPL9
		RUFY1
		MMS19
		FAM129B
		RMDN3
		MYCBP
		LGMN
		PIK3R4
		P2RX7
		DNAJC7
		PHB2
		MGST2
		TM9SF2
		TEP1
		CYBC1
		APOL2
		SDF4
		PYM1
		ADPGK
		ALG1
		PI4K2A
		TMEM43
		LMF2
		TUBB6
		PAXX
		DERL1
		NTMT1
		DUSP23
		TMED9
		ACAT2
		SFXN3
		CHID1
		SLC4A1AP
		OSBPL11
		RAB11FIP5
		TBC1D10A
		NAA15
		SLC12A9
		AP1M1
		POLDIP3
		TBC1D2
		IFIH1
		PRKD2
		SIGLEC1
		LNPK
		ROGDI
		COMMD4
		TOLLIP
		FAM49A
		MAGT1
		UNC93B1
		CARD9
		VPS16
		HSD3B7
		TAOK3
		DHX36
		SPNS1
		TXNIP
		TMX1
		ACBD3
		CHMP4B
		RNPEP
		HEATR1
		RABEP2
		PTGES2
		NT5DC2
		METTL7A
		ARMT1
		COG4
		COPS7B
		SIAE
		SCPEP1
		PARVG
		PARVB
		TNS1
		EML4
		ARHGEF10L
		ANKH
		MRPL47
		TXNRD2
		ARFGAP3
		EXOSC4
		TIGAR
		RTN4
		KIF13B
		TLR8
		AAAS
		ABCB10
		VPS45
		TOMM22
		BMP2K
		ATG3
		SACM1L
		ECHDC1
		TCP11L1
		ABCF3
		EXOC1
		USP40
		ATAD3A
		DNAJC17
		PNPO
		FKBP14
		BABAM1
		CLN6
		COMMD8
		NDUFB11
		OCIAD1
		MARCH5
		CHCHD3
		TRMT1
		GDAP2
		NDE1
		FKBP11
		UGGT1
		FAM120A
		SPG21
		ARHGEF12
		NCKIPSD
		OGFR
		COMMD9
		HACD3
		EMC3
		NDUFA13
		KIAA1468
		RRBP1
		LARS
		ANKFY1
		STX18
		NCDN
		MRC2
		COMMD3
		HECA
		MTRR
		VPS29
		CTSZ
		VTI1B
		MARCO
		C19orf25
		ABCF2
		SEC63
		ZC3H7B
		LIMA1
		DPP7
		PUF60
		ATP6V1H
		CYTH4
		VPS51
		NAGK
		ANAPC7
		GGA2
		GGA1
		JPT1
		CPSF3
		PARP4
		MAN1B1
		GTF3C4
		CDV3
		RAB21
		TRAPPC2L
		PSME2
		ISY1
		CORO1C
		TMCO1
		VPS4A
		G3BP2
		MAGED2
		SNX6
		SSR3
		PSMD13
		PROCR
		COPS3
		MINPP1
		COG5
		MACF1
		EXOC7
		USP24
		CEP164
		MTMR6
		RTRAF
		RUVBL1
		VSIG4
		FARSA
		ITM2B
		TRAPPC4
		EXOG
		EPB41L3
		LEMD3
		CARHSP1
		COG6
		KLF13
		ACOT9
		MEMO1
		SNX24
		TMED7
		MRPL11
		WASHC3
		FAM96B
		GOLT1B
		PTRH2
		TMED3
		SAMHD1
		TLN1
		WDR7
		USP15
		MYO5A
		ARIH1
		SAMM50
		AP4S1
		NUB1
		ATP6V1D
		TNPO3
		SRPRB
		GMPPB
		TRPV2
		CDC42BPB
		SNX8
		CPQ
		ALG6
		COPG1
		CLIC4
		MTCH2
		COMMD10
		CEPT1
		SLC4A7
		NDUFB9
		MAU2
		ENPP4
		IGHA2
		CHI3L1
		MPP7
		THNSL1
		PTCD3
		GPX7
		SEPT5
		RAI14

## Sheet: Supplementary Table 4
File.Name	Run	Sample.ID	Sample.Group	Protein.Group	Protein.Ids	Protein.Names	Genes	PG.Quantity	PG.Normalised	PG.MaxLFQ	Genes.Quantity	Genes.Normalised	Genes.MaxLFQ	Genes.MaxLFQ.Unique	Modified.Sequence	Stripped.Sequence	Precursor.Id	Precursor.Charge	Q.Value	PEP	Global.Q.Value	Protein.Q.Value	PG.Q.Value	Global.PG.Q.Value	GG.Q.Value	Translated.Q.Value	Proteotypic	Precursor.Quantity	Precursor.Normalised	Precursor.Translated	Translated.Quality	Ms1.Translated	Quantity.Quality	RT	RT.Start	RT.Stop	iRT	Predicted.RT	Predicted.iRT	Lib.Q.Value	Lib.PG.Q.Value	Ms1.Profile.Corr	Ms1.Area	Evidence	Spectrum.Similarity	Averagine	Mass.Evidence	CScore	Decoy.Evidence
P:\TimsTof\2023\W23-0560 synovium\W23-0560_Plate-A\P1-L_Slot1-18_1_1650.d	P1-L_Slot1-18_1_1650	S1	NH SL	P02751	P02751	FINC_HUMAN	FN1	132761	285722	270380	132761	285722	270380	270380	IAWESPQGQVSR	IAWESPQGQVSR	IAWESPQGQVSR2	2	0.000405268	0.00146503	3.56461e-06	0.000896057	0.000822368	0.000378501	0.000822368	0	1	4207.14	5554.64	3473.98		8974.35	0.926596	18.336	18.2464	18.4255	17.5141	18.3788	17.4984	0	0	0.923937	10868.3	3.80016	0.347299	0.964849	0.802371	0.999102	0
P:\TimsTof\2023\W23-0560 synovium\W23-0560_Plate-A\P2-L_Slot1-30_1_1653.d	P2-L_Slot1-30_1_1653	S3	NH SL	P02751	P02751	FINC_HUMAN	FN1	396495	647683	620760	396495	647683	620760	620760	IAWESPQGQVSR	IAWESPQGQVSR	IAWESPQGQVSR2	2	0.000183046	0.000183046	3.56461e-06	0.000576037	0.000559284	0.000378501	0.000559284	0	1	11692.4	13226	11095.9		13162.9	0.954086	18.3313	18.2418	18.421	17.5141	18.3317	17.6033	0	0	0.952301	13870.5	5.45199	0.388996	0.927468	1.38275	0.999889	0
P:\TimsTof\2023\W23-0560 synovium\W23-0560_Plate-A\P3-L_Slot1-42_1_1656.d	P3-L_Slot1-42_1_1656	S5	NH SL	P02751	P02751	FINC_HUMAN	FN1	152807	475183	409602	152807	475183	409602	409602	IAWESPQGQVSR	IAWESPQGQVSR	IAWESPQGQVSR2	2	0.000319183	0.000344902	3.56461e-06	0.000817661	0.00075815	0.000378501	0.00075815	0	1	8742.31	14322.5	7705.02		9973.63	0.954156	18.3659	18.2763	18.4554	17.5141	18.3908	17.6011	0	0	0.902003	11316.3	4.7322	0.340115	0.900612	1.15441	0.999791	2.35688
P:\TimsTof\2023\W23-0560 synovium\W23-0560_Plate-A\P4-I_Slot1-56_1_1661.d	P4-I_Slot1-56_1_1661	S7	RA SL	P02751	P02751	FINC_HUMAN	FN1	258903	207531	200862	258903	207531	200862	200862	IAWESPQGQVSR	IAWESPQGQVSR	IAWESPQGQVSR2	2	1.3401e-05	1.3401e-05	3.56461e-06	0.000327439	0.000356379	0.000378501	0.000356379	0	1	21978.8	13243.2	18293		14537.5	0.967933	18.3604	18.2709	18.45	17.5141	18.3906	17.5874	0	0	0.957971	17466.6	5.38262	0.353165	1	1.25808	0.999992	0
P:\TimsTof\2023\W23-0560 synovium\W23-0560_Plate-A\P4-L_Slot1-54_1_1659.d	P4-L_Slot1-54_1_1659	S8	RA fibrous SSL	P02751	P02751	FINC_HUMAN	FN1	406397	302642	294722	406397	302642	294722	294722	IAWESPQGQVSR	IAWESPQGQVSR	IAWESPQGQVSR2	2	6.08016e-06	6.08016e-06	3.56461e-06	0.00051573	0.000570451	0.000378501	0.000570451	0	1	31772.1	18878.8	27956.2		21648	0.977981	18.3616	18.272	18.4511	17.5141	18.3926	17.4748	0	0	0.974376	24602.8	5.80221	0.321133	1	1.30152	0.999996	0
P:\TimsTof\2023\W23-0560 synovium\W23-0560_Plate-A\P4-S_Slot1-55_1_1660.d	P4-S_Slot1-55_1_1660	S9	RA immune SSL	P02751	P02751	FINC_HUMAN	FN1	327431	323930	293028	327431	323930	293028	293028	IAWESPQGQVSR	IAWESPQGQVSR	IAWESPQGQVSR2	2	8.91026e-05	8.91026e-05	3.56461e-06	0.000434028	0.000532481	0.000378501	0.000532481	0	1	17461.6	11990.6	15947.2		12318.6	0.928972	18.333	18.2435	18.4226	17.5141	18.3326	17.7058	0	0	0.979602	13488.4	4.81213	0.642016	1	1.65151	0.999945	2.72068
P:\TimsTof\2023\W23-0560 synovium\W23-0560_Plate-A\P5-I_Slot1-68_1_1665.d	P5-I_Slot1-68_1_1665	S10	RA SL	P02751	P02751	FINC_HUMAN	FN1	122049	162551	150631	122049	162551	150631	150631	IAWESPQGQVSR	IAWESPQGQVSR	IAWESPQGQVSR2	2	6.61747e-05	6.61747e-05	3.56461e-06	0.000532198	0.000639386	0.000378501	0.000639386	0	1	10302.3	10626.7	7382.13		10560.1	0.954393	18.3906	18.301	18.4801	17.5141	18.4081	17.5825	0	0	0.964387	14737.4	5.24762	0.360282	0.979922	0.916154	0.999959	0
P:\TimsTof\2023\W23-0560 synovium\W23-0560_Plate-A\P5-L_Slot1-66_1_1663.d	P5-L_Slot1-66_1_1663	S11	RA fibrous SSL	P02751	P02751	FINC_HUMAN	FN1	488421	355603	266240	488421	355603	266240	266240	IAWESPQGQVSR	IAWESPQGQVSR	IAWESPQGQVSR2	2	0.000165618	0.00177179	3.56461e-06	0.000708717	0.000652742	0.000378501	0.000652742	0	1	11821.5	7987.44	9606.57		8073.83	0.958165	18.3335	18.244	18.423	17.5141	18.369	17.8581	0	0	0.847825	9935.33	5.12105	0.383369	1	1.16105	0.998917	0
P:\TimsTof\2023\W23-0560 synovium\W23-0560_Plate-A\P5-S_Slot1-67_1_1664.d	P5-S_Slot1-67_1_1664	S12	RA immune SSL	P02751	P02751	FINC_HUMAN	FN1	389010	285622	245318	389010	285622	245318	245318	IAWESPQGQVSR	IAWESPQGQVSR	IAWESPQGQVSR2	2	0.000499189	0.00322946	3.56461e-06	0.000763942	0.000701262	0.000378501	0.000701754	0	1	7874.22	6508.96	7856.8		8101.29	0.93027	18.3023	18.2128	18.3918	17.5141	18.3238	17.2798	0	0	0.770547	8119.26	3.99295	0.342943	0.844415	1.2908	0.997995	0
P:\TimsTof\2023\W23-0560 synovium\W23-0560_Plate-B\P6-I_Slot1-32_1_1681.d	P6-I_Slot1-32_1_1681	S13	RA SL	P02751	P02751	FINC_HUMAN	FN1	214551	141630	162440	214551	141630	162440	162440	IAWESPQGQVSR	IAWESPQGQVSR	IAWESPQGQVSR2	2	0.000138332	0.000122761	3.56461e-06	0.000410341	0.000469484	0.000378501	0.000469484	0	1	6234.18	4296.86	5922.15		10362.4	0.909713	18.3341	18.2444	18.4236	17.5141	18.3884	16.996	0	0	0.824358	10908.4	4.64022	0.351356	0.994505	1.47209	0.999921	0
P:\TimsTof\2023\W23-0560 synovium\W23-0560_Plate-B\P6-L_Slot1-30_1_1679.d	P6-L_Slot1-30_1_1679	S14	RA fibrous SSL	P02751	P02751	FINC_HUMAN	FN1	464168	365506	368492	464168	365506	368492	368492	IAWESPQGQVSR	IAWESPQGQVSR	IAWESPQGQVSR2	2	4.95761e-05	4.95761e-05	3.56461e-06	0.000498504	0.000473261	0.000378501	0.000473261	0	1	13768.4	11310.3	15546.4		15928.2	0.962216	18.3332	18.2436	18.4227	17.5141	18.392	16.9519	0	0	0.982812	14106.5	5.46461	0.30902	1	1.35514	0.999969	0
P:\TimsTof\2023\W23-0560 synovium\W23-0560_Plate-B\P6-S_Slot1-31_1_1680.d	P6-S_Slot1-31_1_1680	S15	RA immune SSL	P02751	P02751	FINC_HUMAN	FN1	347748	254867	253934	347748	254867	253934	253934	IAWESPQGQVSR	IAWESPQGQVSR	IAWESPQGQVSR2	2	0.000145603	0.00134364	3.56461e-06	0.000587199	0.00054615	0.000378501	0.00054615	0	1	6213.2	5599.47	6121.05		6339.79	0.912632	18.2728	18.1833	18.3623	17.5141	18.3435	16.8924	0	0	0.878521	6435.23	4.06366	0.514284	0.914359	0.488528	0.999176	0
P:\TimsTof\2023\W23-0560 synovium\W23-0560_Plate-B\P7-L_Slot1-42_1_1683.d	P7-L_Slot1-42_1_1683	S16	RA SL	P02751	P02751	FINC_HUMAN	FN1	375529	392418	370166	375529	392418	370166	370166	IAWESPQGQVSR	IAWESPQGQVSR	IAWESPQGQVSR2	2	8.09891e-06	8.09891e-06	3.56461e-06	0.000451467	0.000699301	0.000378501	0.00069979	0	1	33319.1	28418.2	30716.1		27908	0.961834	18.3625	18.2729	18.452	17.5141	18.3854	17.5122	0	0	0.982249	30272.9	5.54486	0.324003	1	1.71813	0.999995	0
P:\TimsTof\2023\W23-0560 synovium\W23-0560_Plate-B\P7-S_Slot1-43_1_1684.d	P7-S_Slot1-43_1_1684	S17	RA fibrous SSL	P02751	P02751	FINC_HUMAN	FN1	152582	153401	172158	152582	153401	172158	172158	IAWESPQGQVSR	IAWESPQGQVSR	IAWESPQGQVSR2	2	0.000286328	0.00191934	3.56461e-06	0.000457247	0.00054615	0.000378501	0.00054615	0	1	4920.18	5773.56	5105.09		6340.88	0.912375	18.2737	18.1841	18.3632	17.5141	18.3584	16.7556	0	0	0.727146	6111.21	3.34939	0.326757	0.780461	0.537094	0.998834	0
P:\TimsTof\2023\W23-0560 synovium\W23-0560_Plate-B\P8-L_Slot1-54_1_1686.d	P8-L_Slot1-54_1_1686	S18	RA SL	P02751	P02751	FINC_HUMAN	FN1	939388	541530	644935	939388	541530	644935	644935	IAWESPQGQVSR	IAWESPQGQVSR	IAWESPQGQVSR2	2	3.56461e-06	3.56461e-06	3.56461e-06	0.000424989	0.000533903	0.000378501	0.000534188	0	1	52530	32997.2	51229		37667	0.913099	18.3022	18.2127	18.3917	17.5141	18.3168	17.1418	0	0	0.981699	38623.5	5.18409	0.341439	1	1.75031	0.999998	0
P:\TimsTof\2023\W23-0560 synovium\W23-0560_Plate-B\P8-S_Slot1-55_1_1687.d	P8-S_Slot1-55_1_1687	S19	RA fibrous SSL	P02751	P02751	FINC_HUMAN	FN1	295539	292331	347874	295539	292331	347874	347874	IAWESPQGQVSR	IAWESPQGQVSR	IAWESPQGQVSR2	2	0.000149477	0.000648306	3.56461e-06	0.000576037	0.000538503	0.000378501	0.000538503	0	1	13493.5	12943.2	14732.7		12008.5	0.947624	18.3324	18.2429	18.422	17.5141	18.3464	17.3108	0	0	0.936639	10998.4	5.12757	0.511703	0.98809	1.51311	0.999606	0
P:\TimsTof\2023\W23-0560 synovium\W23-0560_Plate-B\P9-I_Slot1-68_1_1691.d	P9-I_Slot1-68_1_1691	S20	RA SL	P02751	P02751	FINC_HUMAN	FN1	227226	139114	166422	227226	139114	166422	166422	IAWESPQGQVSR	IAWESPQGQVSR	IAWESPQGQVSR2	2	0.000170184	0.00126062	3.56461e-06	0.000396668	0.000404204	0.000378501	0.000404204	0	1	9774.36	6851.65	10221		10704.1	0.943326	18.3041	18.2146	18.3936	17.5141	18.3364	17.1698	0	0	0.934039	10236.3	4.61751	0.35053	0.920196	1.63233	0.999194	0
P:\TimsTof\2023\W23-0560 synovium\W23-0560_Plate-B\P9-L_Slot1-66_1_1689.d	P9-L_Slot1-66_1_1689	S21	RA fibrous SSL	P02751	P02751	FINC_HUMAN	FN1	844143	479912	534600	844143	479912	534600	534600	IAWESPQGQVSR	IAWESPQGQVSR	IAWESPQGQVSR2	2	0.000109541	0.000218388	3.56461e-06	0.000356506	0.000420168	0.000378501	0.000420168	0	1	55101	30419.2	51971.4		38132.1	0.944353	18.3326	18.243	18.4221	17.5141	18.3294	17.6127	0	0	0.974033	40428.4	6.02168	0.476155	1	1.82501	0.99986	0
P:\TimsTof\2023\W23-0560 synovium\W23-0560_Plate-B\P9-S_Slot1-67_1_1690.d	P9-S_Slot1-67_1_1690	S22	RA immune SSL	P02751	P02751	FINC_HUMAN	FN1	353858	327934	356901	353858	327934	356901	356901	IAWESPQGQVSR	IAWESPQGQVSR	IAWESPQGQVSR2	2	0.000398089	0.00093655	3.56461e-06	0.00051282	0.0006035	0.000378501	0.000603865	0	1	8109.29	11097.1	8518.61		7602.52	0.945574	18.1822	18.0926	18.2717	17.5141	18.2449	16.7884	0	0	0.779548	7237.22	3.69675	0.512571	0.978674	0	0.999439	0
[truncated: 9 more columns]

## Sheet: Supplementary Table 5
File.Name	Run	Sample.ID	Sample.Group	Protein.Group	Protein.Ids	Protein.Names	Genes	PG.Quantity	PG.Normalised	PG.MaxLFQ	Genes.Quantity	Genes.Normalised	Genes.MaxLFQ	Genes.MaxLFQ.Unique	Modified.Sequence	Stripped.Sequence	Precursor.Id	Precursor.Charge	Q.Value	PEP	Global.Q.Value	Protein.Q.Value	PG.Q.Value	Global.PG.Q.Value	GG.Q.Value	Translated.Q.Value	Proteotypic	Precursor.Quantity	Precursor.Normalised	Precursor.Translated	Translated.Quality	Ms1.Translated	Quantity.Quality	RT	RT.Start	RT.Stop	iRT	Predicted.RT	Predicted.iRT	Lib.Q.Value	Lib.PG.Q.Value	Ms1.Profile.Corr	Ms1.Area	Evidence	Spectrum.Similarity	Averagine	Mass.Evidence	CScore	Decoy.Evidence
P:\TimsTof\2023\W23-0560 synovium\W23-0560_Plate-A\P1-L_Slot1-18_1_1650.d	P1-L_Slot1-18_1_1650	S1	NH SL	P02751	P02751	FINC_HUMAN	FN1	132761	285722	270380	132761	285722	270380	270380	GLAFTDVDVDSIK	GLAFTDVDVDSIK	GLAFTDVDVDSIK2	2	0.00108421	0.00558193	0.00055639	0.000896057	0.000822368	0.000378501	0.000822368	0	1	8488.27	10825.7	6770.59		53234.5	0.830035	22.3654	22.2758	22.455	59.6482	22.2614	61.0329	0	0	0	66740	3.20329	0.496087	1	1.3834	0.996589	0
P:\TimsTof\2023\W23-0560 synovium\W23-0560_Plate-A\P1-S_Slot1-19_1_1651.d	P1-S_Slot1-19_1_1651	S2	NH SSL	P02751	P02751	FINC_HUMAN	FN1	37895.5	143430	175338	37895.5	143430	175338	175338	GLAFTDVDVDSIK	GLAFTDVDVDSIK	GLAFTDVDVDSIK2	2	0.00244499	0.0678372	0.00055639	0.00131062	0.00120482	0.000378501	0.00120482	0	1	6976.25	13667.3	3926.48		34828.2	0.84432	22.3628	22.2733	22.4524	59.6482	22.2497	60.9552	0	0	0	61879.8	2.62535	0.427488	1	1.22964	0.962415	0
P:\TimsTof\2023\W23-0560 synovium\W23-0560_Plate-A\P2-L_Slot1-30_1_1653.d	P2-L_Slot1-30_1_1653	S3	NH SL	P02751	P02751	FINC_HUMAN	FN1	396495	647683	620760	396495	647683	620760	620760	GLAFTDVDVDSIK	GLAFTDVDVDSIK	GLAFTDVDVDSIK2	2	0.00466744	0.120659	0.00055639	0.000576037	0.000559284	0.000378501	0.000559284	0	1	12790.5	17293.1	14508		113539	0.823265	22.3611	22.2716	22.4507	59.6482	22.2415	61.5755	0	0	0	100098	3.23611	0.51927	1	1.57039	0.93155	0
P:\TimsTof\2023\W23-0560 synovium\W23-0560_Plate-A\P2-S_Slot1-31_1_1654.d	P2-S_Slot1-31_1_1654	S4	NH SSL	P02751	P02751	FINC_HUMAN	FN1	150991	349840	269179	150991	349840	269179	269179	GLAFTDVDVDSIK	GLAFTDVDVDSIK	GLAFTDVDVDSIK2	2	0.0028519	0.0758287	0.00055639	0.00190114	0.00166113	0.000378501	0.00166113	0	1	6451.23	13623.4	3732.05		111843	0.864759	22.3036	22.2141	22.3931	59.6482	22.1656	61.1591	0	0	0	193331	3.48884	0.431299	1	1.03511	0.959054	0
P:\TimsTof\2023\W23-0560 synovium\W23-0560_Plate-A\P3-L_Slot1-42_1_1656.d	P3-L_Slot1-42_1_1656	S5	NH SL	P02751	P02751	FINC_HUMAN	FN1	152807	475183	409602	152807	475183	409602	409602	GLAFTDVDVDSIK	GLAFTDVDVDSIK	GLAFTDVDVDSIK2	2	0.00469956	0.116256	0.00055639	0.000817661	0.00075815	0.000378501	0.00075815	0	1	4794.18	6950.07	3738.91		38402.4	0.803499	22.3655	22.276	22.4551	59.6482	22.2526	61.028	0	0	0.203339	49241	1.78501	0.535507	1	0.0834759	0.934271	0
P:\TimsTof\2023\W23-0560 synovium\W23-0560_Plate-A\P3-S_Slot1-43_1_1657.d	P3-S_Slot1-43_1_1657	S6	NH SSL	P02751	P02751	FINC_HUMAN	FN1	129988	266396	191559	129988	266396	191559	191559	GLAFTDVDVDSIK	GLAFTDVDVDSIK	GLAFTDVDVDSIK2	2	0.00386165	0.125837	0.00055639	0.00140449	0.00124533	0.000378501	0.00124533	0	1	6435.24	10747.8	3412.24		68052.2	0.908984	22.3022	22.2126	22.3917	59.6482	22.1864	60.8669	0	0	0	128342	3.17008	0.498564	1	0.690558	0.932679	0
P:\TimsTof\2023\W23-0560 synovium\W23-0560_Plate-A\P4-I_Slot1-56_1_1661.d	P4-I_Slot1-56_1_1661	S7	RA SL	P02751	P02751	FINC_HUMAN	FN1	258903	207531	200862	258903	207531	200862	200862	GLAFTDVDVDSIK	GLAFTDVDVDSIK	GLAFTDVDVDSIK2	2	0.00051036	0.000818633	0.00055639	0.000327439	0.000356379	0.000378501	0.000356379	0	1	8818.29	6614.03	9136.04		32403.3	0.834711	22.3604	22.2708	22.4499	59.6482	22.214	61.8639	0	0	0	31276.3	3.20285	0.494038	1	0.806115	0.999483	0
P:\TimsTof\2023\W23-0560 synovium\W23-0560_Plate-A\P4-L_Slot1-54_1_1659.d	P4-L_Slot1-54_1_1659	S8	RA fibrous SSL	P02751	P02751	FINC_HUMAN	FN1	406397	302642	294722	406397	302642	294722	294722	GLAFTDVDVDSIK	GLAFTDVDVDSIK	GLAFTDVDVDSIK2	2	0.000150625	0.000161417	0.00055639	0.00051573	0.000570451	0.000378501	0.000570451	0	1	12647.4	9274.96	13734.6		65469.7	0.887658	22.3912	22.3016	22.4808	59.6482	22.22	62.1805	0	0	0.22801	60287.1	4.20784	0.47535	1	1.67891	0.999896	0
P:\TimsTof\2023\W23-0560 synovium\W23-0560_Plate-A\P4-S_Slot1-55_1_1660.d	P4-S_Slot1-55_1_1660	S9	RA immune SSL	P02751	P02751	FINC_HUMAN	FN1	327431	323930	293028	327431	323930	293028	293028	GLAFTDVDVDSIK	GLAFTDVDVDSIK	GLAFTDVDVDSIK2	2	0.00176613	0.0123542	0.00055639	0.000434028	0.000532481	0.000378501	0.000532481	0	1	18787.7	16153.7	21484.1		68926.3	0.837191	22.363	22.2735	22.4525	59.6482	22.2185	62.2653	0	0	0	60275.5	3.28357	0.437099	1	1.2274	0.992389	0
P:\TimsTof\2023\W23-0560 synovium\W23-0560_Plate-A\P5-L_Slot1-66_1_1663.d	P5-L_Slot1-66_1_1663	S11	RA fibrous SSL	P02751	P02751	FINC_HUMAN	FN1	488421	355603	266240	488421	355603	266240	266240	GLAFTDVDVDSIK	GLAFTDVDVDSIK	GLAFTDVDVDSIK2	2	0.00035868	0.00615707	0.00055639	0.000708717	0.000652742	0.000378501	0.000652742	0	1	11239.4	10360.9	12461.1		46409.4	0.912952	22.3336	22.244	22.4231	59.6482	22.2305	61.7972	0	0	0	41859.4	3.82173	0.421342	1	0.910757	0.996247	0
P:\TimsTof\2023\W23-0560 synovium\W23-0560_Plate-A\P5-S_Slot1-67_1_1664.d	P5-S_Slot1-67_1_1664	S12	RA immune SSL	P02751	P02751	FINC_HUMAN	FN1	389010	285622	245318	389010	285622	245318	245318	GLAFTDVDVDSIK	GLAFTDVDVDSIK	GLAFTDVDVDSIK2	2	0.000625	0.00876396	0.00055639	0.000763942	0.000701262	0.000378501	0.000701754	0	1	12381.4	12044.1	14538.1		53161	0.856692	22.3316	22.2421	22.4212	59.6482	22.2344	61.8506	0	0	0	45274.7	3.35096	0.503639	1	1.60197	0.994577	0
P:\TimsTof\2023\W23-0560 synovium\W23-0560_Plate-B\P6-I_Slot1-32_1_1681.d	P6-I_Slot1-32_1_1681	S13	RA SL	P02751	P02751	FINC_HUMAN	FN1	214551	141630	162440	214551	141630	162440	162440	GLAFTDVDVDSIK	GLAFTDVDVDSIK	GLAFTDVDVDSIK2	2	0.00112521	0.0153468	0.00055639	0.000410341	0.000469484	0.000378501	0.000469484	0	1	5656.2	4290.6	5913.51		10552.6	0.807542	22.3636	22.2741	22.4532	59.6482	22.2307	61.7437	0	0	0	10093.4	2.36642	0.421871	1	0.406953	0.990274	0
P:\TimsTof\2023\W23-0560 synovium\W23-0560_Plate-B\P6-L_Slot1-30_1_1679.d	P6-L_Slot1-30_1_1679	S14	RA fibrous SSL	P02751	P02751	FINC_HUMAN	FN1	464168	365506	368492	464168	365506	368492	368492	GLAFTDVDVDSIK	GLAFTDVDVDSIK	GLAFTDVDVDSIK2	2	0.00048585	0.00232684	0.00055639	0.000498504	0.000473261	0.000378501	0.000473261	0	1	18939.7	14268.5	19612.6		32574.6	0.90412	22.3929	22.3033	22.4824	59.6482	22.2722	61.8937	0	0	0.148267	31457.1	4.45494	0.459607	1	1.42967	0.99857	0
P:\TimsTof\2023\W23-0560 synovium\W23-0560_Plate-B\P6-S_Slot1-31_1_1680.d	P6-S_Slot1-31_1_1680	S15	RA immune SSL	P02751	P02751	FINC_HUMAN	FN1	347748	254867	253934	347748	254867	253934	253934	GLAFTDVDVDSIK	GLAFTDVDVDSIK	GLAFTDVDVDSIK2	2	0.000986274	0.0187575	0.00055639	0.000587199	0.00054615	0.000378501	0.00054615	0	1	10405.3	9174.28	10028.8		14540.7	0.863176	22.3617	22.2722	22.4513	59.6482	22.2326	62.0623	0	0	0	15086.6	3.03293	0.436116	1	1.24622	0.98862	0
P:\TimsTof\2023\W23-0560 synovium\W23-0560_Plate-B\P7-L_Slot1-42_1_1683.d	P7-L_Slot1-42_1_1683	S16	RA SL	P02751	P02751	FINC_HUMAN	FN1	375529	392418	370166	375529	392418	370166	370166	GLAFTDVDVDSIK	GLAFTDVDVDSIK	GLAFTDVDVDSIK2	2	0.00148862	0.0257105	0.00055639	0.000451467	0.000699301	0.000378501	0.00069979	0	1	10116.4	9205.29	9949.64		63593.5	0.905955	22.3919	22.3023	22.4814	59.6482	22.3089	61.8759	0	0	0	64659.1	3.37339	0.468942	1	0.325991	0.984171	0
P:\TimsTof\2023\W23-0560 synovium\W23-0560_Plate-B\P7-S_Slot1-43_1_1684.d	P7-S_Slot1-43_1_1684	S17	RA fibrous SSL	P02751	P02751	FINC_HUMAN	FN1	152582	153401	172158	152582	153401	172158	172158	GLAFTDVDVDSIK	GLAFTDVDVDSIK	GLAFTDVDVDSIK2	2	0.000286328	0.00206552	0.00055639	0.000457247	0.00054615	0.000378501	0.00054615	0	1	11605.4	12089.8	10690		20106	0.903755	22.3636	22.274	22.4532	59.6482	22.2585	61.4049	0	0	0	21827.8	3.38575	0.401921	1	1.53003	0.998745	0
P:\TimsTof\2023\W23-0560 synovium\W23-0560_Plate-B\P8-L_Slot1-54_1_1686.d	P8-L_Slot1-54_1_1686	S18	RA SL	P02751	P02751	FINC_HUMAN	FN1	939388	541530	644935	939388	541530	644935	644935	GLAFTDVDVDSIK	GLAFTDVDVDSIK	GLAFTDVDVDSIK2	2	0.000315225	0.000284751	0.00055639	0.000424989	0.000533903	0.000378501	0.000534188	0	1	45954.7	31029.3	48173.9		154736	0.958522	22.3619	22.2724	22.4515	59.6482	22.2187	62.3043	0	0	0.538333	147608	5.56291	0.576343	1	1.7634	0.999819	0
P:\TimsTof\2023\W23-0560 synovium\W23-0560_Plate-B\P8-S_Slot1-55_1_1687.d	P8-S_Slot1-55_1_1687	S19	RA fibrous SSL	P02751	P02751	FINC_HUMAN	FN1	295539	292331	347874	295539	292331	347874	347874	GLAFTDVDVDSIK	GLAFTDVDVDSIK	GLAFTDVDVDSIK2	2	0.000507511	0.00377015	0.00055639	0.000576037	0.000538503	0.000378501	0.000538503	0	1	17139.7	13621.3	15504.6		61728.6	0.953185	22.392	22.3025	22.4816	59.6482	22.2653	62.0036	0	0	0	68238.6	4.66146	0.43856	1	1.208	0.997715	0
P:\TimsTof\2023\W23-0560 synovium\W23-0560_Plate-B\P9-I_Slot1-68_1_1691.d	P9-I_Slot1-68_1_1691	S20	RA SL	P02751	P02751	FINC_HUMAN	FN1	227226	139114	166422	227226	139114	166422	166422	GLAFTDVDVDSIK	GLAFTDVDVDSIK	GLAFTDVDVDSIK2	2	0.000396888	0.0049745	0.00055639	0.000396668	0.000404204	0.000378501	0.000404204	0	1	13293.5	9577.84	14287.8		42002.5	0.89485	22.3635	22.274	22.4531	59.6482	22.232	62.1989	0	0	0	39079.4	4.35933	0.518041	1	1.7151	0.996825	0
P:\TimsTof\2023\W23-0560 synovium\W23-0560_Plate-B\P9-L_Slot1-66_1_1689.d	P9-L_Slot1-66_1_1689	S21	RA fibrous SSL	P02751	P02751	FINC_HUMAN	FN1	844143	479912	534600	844143	479912	534600	534600	GLAFTDVDVDSIK	GLAFTDVDVDSIK	GLAFTDVDVDSIK2	2	0.000212359	0.000979912	0.00055639	0.000356506	0.000420168	0.000378501	0.000420168	0	1	30422	17405.5	29737.5		82145.5	0.824964	22.3618	22.2723	22.4513	59.6482	22.2285	61.8586	0	0	0.497205	84036.4	3.80275	0.563553	1	1.3481	0.999374	0
P:\TimsTof\2023\W23-0560 synovium\W23-0560_Plate-B\P9-S_Slot1-67_1_1690.d	P9-S_Slot1-67_1_1690	S22	RA immune SSL	P02751	P02751	FINC_HUMAN	FN1	353858	327934	356901	353858	327934	356901	356901	GLAFTDVDVDSIK	GLAFTDVDVDSIK	GLAFTDVDVDSIK2	2	0.00127078	0.0150907	0.00055639	0.00051282	0.0006035	0.000378501	0.000603865	0	1	21144	23730.7	18216.8		57017.6	0.839506	22.3312	22.2416	22.4207	59.6482	22.2038	61.4665	0	0	0	66179.5	3.3382	0.428669	1	1.64595	0.991042	0
[truncated: 9 more columns]

## Sheet: Supplementary Table 6
										S1	S2	S3	S4	S5	S6	S7	S8	S9	S10	S11	S12	S13	S14	S15	S16	S17	S18	S19	S20	S21	S22
										NH SL	NH SSL	NH SL	NH SSL	NH SL	NH SSL	RA SL	RA fibrous SL	RA immune SL	RA SL	RA fibrous SL	RA immune SL	RA SL	RA fibrous SL	RA immune SL	RA SL	RA fibrous SL	RA SL	RA fibrous SL	RA SL	RA fibrous SL	RA immune SL
Protein.Group	Protein.Ids	Protein.Names	Genes	First.Protein.Description	Proteotypic	Stripped.Sequence	Modified.Sequence	Precursor.Charge	Precursor.Id	P:\TimsTof\2023\W23-0560 synovium\W23-0560_Plate-A\P1-L_Slot1-18_1_1650.d	P:\TimsTof\2023\W23-0560 synovium\W23-0560_Plate-A\P1-S_Slot1-19_1_1651.d	P:\TimsTof\2023\W23-0560 synovium\W23-0560_Plate-A\P2-L_Slot1-30_1_1653.d	P:\TimsTof\2023\W23-0560 synovium\W23-0560_Plate-A\P2-S_Slot1-31_1_1654.d	P:\TimsTof\2023\W23-0560 synovium\W23-0560_Plate-A\P3-L_Slot1-42_1_1656.d	P:\TimsTof\2023\W23-0560 synovium\W23-0560_Plate-A\P3-S_Slot1-43_1_1657.d	P:\TimsTof\2023\W23-0560 synovium\W23-0560_Plate-A\P4-I_Slot1-56_1_1661.d	P:\TimsTof\2023\W23-0560 synovium\W23-0560_Plate-A\P4-L_Slot1-54_1_1659.d	P:\TimsTof\2023\W23-0560 synovium\W23-0560_Plate-A\P4-S_Slot1-55_1_1660.d	P:\TimsTof\2023\W23-0560 synovium\W23-0560_Plate-A\P5-I_Slot1-68_1_1665.d	P:\TimsTof\2023\W23-0560 synovium\W23-0560_Plate-A\P5-L_Slot1-66_1_1663.d	P:\TimsTof\2023\W23-0560 synovium\W23-0560_Plate-A\P5-S_Slot1-67_1_1664.d	P:\TimsTof\2023\W23-0560 synovium\W23-0560_Plate-B\P6-I_Slot1-32_1_1681.d	P:\TimsTof\2023\W23-0560 synovium\W23-0560_Plate-B\P6-L_Slot1-30_1_1679.d	P:\TimsTof\2023\W23-0560 synovium\W23-0560_Plate-B\P6-S_Slot1-31_1_1680.d	P:\TimsTof\2023\W23-0560 synovium\W23-0560_Plate-B\P7-L_Slot1-42_1_1683.d	P:\TimsTof\2023\W23-0560 synovium\W23-0560_Plate-B\P7-S_Slot1-43_1_1684.d	P:\TimsTof\2023\W23-0560 synovium\W23-0560_Plate-B\P8-L_Slot1-54_1_1686.d	P:\TimsTof\2023\W23-0560 synovium\W23-0560_Plate-B\P8-S_Slot1-55_1_1687.d	P:\TimsTof\2023\W23-0560 synovium\W23-0560_Plate-B\P9-I_Slot1-68_1_1691.d	P:\TimsTof\2023\W23-0560 synovium\W23-0560_Plate-B\P9-L_Slot1-66_1_1689.d	P:\TimsTof\2023\W23-0560 synovium\W23-0560_Plate-B\P9-S_Slot1-67_1_1690.d
P02751	P02751	FINC_HUMAN	FN1		1	IAWESPQGQVSR	IAWESPQGQVSR	2	IAWESPQGQVSR2	5554.64		13226		14322.5		13243.2	18878.8	11990.6	10626.7	7987.44	6508.96	4296.86	11310.3	5599.47	28418.2	5773.56	32997.2	12943.2	6851.65	30419.2	11097.1
P02751	P02751	FINC_HUMAN	FN1		1	GLAFTDVDVDSIK	GLAFTDVDVDSIK	2	GLAFTDVDVDSIK2	10825.7	13667.3	17293.1	13623.4	6950.07	10747.8	6614.03	9274.96	16153.7		10360.9	12044.1	4290.6	14268.5	9174.28	9205.29	12089.8	31029.3	13621.3	9577.84	17405.5	23730.7
